# Supplementary material for: Oxygenation influences xylose fermentation and gene expression in the yeast genera Spathaspora and Scheffersomyces
Source: Biotechnol Biofuels Bioprod. 2024 Feb 7;17:20. doi: 10.1186/s13068-024-02467-8 (PMC10848558; doi:10.1186/s13068-024-02467-8)
Supplement: Supplementary file 6 — Additional file 6. Assembly and annotation statistics for the genomes sequenced in this study. [file 13068_2024_2467_MOESM6_ESM.xlsx]

## Sheet: Barros_et_al_genome_stats_suppl
Lineage	Sc. xylosifermentans	Sc. coipomoensis	Sc. amazonensis
# Contigs	11	23	9
Assembly length (Mbp)	17.25	14.76	14.21
N50 (Mbp)	2.38	2.31	2.01
% repeats	1.87	4.02	5.04
# gene models	6180	6180	6071
% CDS complete	98.59	98.58	98.35
% with PFAM	81.36	79.53	80.7
% BUSCO	99.6	98.6	99.1
Assembly and annotation statistics for genomes sequenced as part of this project. Mbp = Megabasepairs. *Percent of BUSCO (v5.0) genes from the saccharomyces_odb10 database present (including single-copy, duplicated and fragmented genes) in each genome.
